# Supplementary material for: Identification of Oncolytic Avian Reovirus Receptors in B16-F10 Cells and the Signaling-Mediated Pathways Involved in Viral Entry
Source: Viruses. 2026 Mar 12;18(3):350. doi: 10.3390/v18030350 (PMC13030767; doi:10.3390/v18030350)
Supplement: Supplementary file 1 [file viruses-18-00350-s001.zip]

Archive with 1 entries (1 files):
- viruses-4182556-supplementary.pdf
